# Supplementary material for: Coagulation Factor Xa Induces Proinflammatory Responses in Cardiac Fibroblasts via Activation of Protease-Activated Receptor-1
Source: Cells. 2021 Oct 30;10(11):2958. doi: 10.3390/cells10112958 (PMC8616524; doi:10.3390/cells10112958)
Supplement: Supplementary file 1 [file cells-10-02958-s001.zip]

Archive with 1 entries (1 files):
- cells-1414620-supplementary.pdf
